# Supplementary material for: Biotin Enhances Testosterone Production in Mice and Their Testis-Derived Cells
Source: Nutrients. 2022 Nov 10;14(22):4761. doi: 10.3390/nu14224761 (PMC9697070; doi:10.3390/nu14224761)
Supplement: Supplementary file 1 [file nutrients-14-04761-s001.zip]

Archive with 1 entries (1 files):
- nutrients-1949887-supplementary.pdf
